# Supplementary material for: Evaluating the triglyceride-glucose index as a biomarker for inflammatory bowel disease risk: insights from a UK Biobank prospective study
Source: Front Immunol. 2025 Aug 27;16:1548444. doi: 10.3389/fimmu.2025.1548444 (PMC12420287; doi:10.3389/fimmu.2025.1548444)
Supplement: Supplementary file 1 [file DataSheet1.xlsx]

## Sheet: 1
Supplementary Table 1: Data extraction details
Field ID	Short	Type	Lable	Recoding From	Recoding To
31	sex	Categorical	Gender
21022	age	Continuous	Age
21000	eth	Categorical	Ethnicity	c(-3, -1, 1001, 1002, 1003, 2001, 2002, 2003, 2004, 3001, 3002, 3003, 3004, 4001, 4002, 4003)	c(NA, NA, 1, 1, 1, 2, 2, 2, 2, 3, 3, 3, 3, 4, 4, 4)
26414	edu1	Continuous	Education score (England)
26421	edu2	Continuous	Education score (Scotland)
26431	edu3	Continuous	Education score (Wales)
189	tdi	Continuous	Townsend Deprivation Index
20116	smk	Categorical	Smoking status	-3	NA
20117	alc	Categorical	Drinking status	-3	NA
21001	bmi	Continuous	BMI
22037	met1	Continuous	MET minutes per week for walking
22038	met2	Continuous	MET minutes per week for moderate activity
22039	met3	Continuous	MET minutes per week for vigorous activity
30000	s.wbc	Continuous	White blood cell (leukocyte) count
30140	s.nc	Continuous	Neutrophill count
30240	s.retp	Continuous	Reticulocyte percentage
30290	s.hlrp	Continuous	High light scatter reticulocyte percentage
30710	s.crp	Continuous	C-reactive protein
30760	s.hdl	Continuous	HDL cholesterol
30050	s.mch	Continuous	Mean corpuscular haemoglobin
30840	s.tb	Continuous	Total bilirubin
30870	s.tg	Continuous	Triglycerides
30740	s.glu	Continuous	Glucose
26229	prs.cd	Continuous	Standard PRS for crohn's disease (CD)
26287	prs.uc	Continuous	Standard PRS for ulcerative colitis (UC)
41270	uc	Categorical	UC	K51	1
41270	cd	Categorical	CD	K50	1
41270	com.abs	Categorical	Abscess	K315|K610|K611|K612|K613|K614|K630	1
41270	com.obs	Categorical	Obstruction	K566|K567	1
41270	com.per	Categorical	Perforation	K631	1
41270	com.fis	Categorical	Fistula	K600|K601|K602|K603|K604|K605|K632|N321|N322|N822|N823	1
41270	com.megacolon	Categorical	Megacolon	K593	1
41270	infec.diff	Categorical	Clostridium difficile infection	A047	1
41270	d.ht	Categorical	Hypertension	I10	1
41270	d.dm	Categorical	Diabetes	E11	1
41270	d.cad	Categorical	Coronary heart disease	I2[0-5]	1
41270	d.cancer	Categorical	Malignant tumors	C	1
41271	uc	Categorical	UC	556	1
41271	cd	Categorical	CD	555	1
41270	d.ht	Categorical	Hypertension	401	1
41270	d.dm	Categorical	Diabetes	250	1
41270	d.cad	Categorical	Coronary heart disease	41[0-4]	1
41270	d.cancer	Categorical	Malignant tumors	140-208	1
40001	acm	Categorical	All-cause Mortality	[A-Z]	1
41200	o.ibd	Categorical	IBD-related Surgery	G49|G58|G69|(H0[4-9])|(H1[01])|H32|H33|H55	1

## Sheet: 2
Supplementary Table 2. Food patterns used in this study for calculating the dietary inflammatory index
Note: Positive scores indicated that the corresponding food parameters were associated with a pro-inflammatory effect, while negative scores indicated that the corresponding food parameters were associated with anti-inflammatory effect.
	Food parameter	Inflammatory score
Macronutrients	Energy (kcal/day)	0.18
	Alcohol (g/day)	-0.278
	Carbohydrate (g/day)	0.097
	Total Protein (g/day)	0.021
	Total fat (g/day)	0.298
	Polyunsaturated fat (g/day)	-0.337
	Saturated fat (g/day)	0.373
	Monounsaturated fat (g/day)	-0.009
	Trans fatty acid (g/day)	0.229
	ω-3 fatty acids (g/day)	-0.436
	ω-6 fatty acids (g/day)	-0.159
	Dietary fiber (g/day)	-0.663
Bioactive compounds	Cholesterol (mg/day)	0.11
	β-Carotene (μg/day)	-0.584
Micronutrients	Vitamin B12 (μg/day)	0.106
	Vitamin B6 (mg/day)	-0.365
	Niacin (mg/day)	-0.246
	Selenium (μg/day)	-0.191
	Thiamin (mg/day)	-0.098
	Riboflavin (mg/day)	-0.068
	Vitamin A (RE/day)	-0.401
	Vitamin C (mg/day)	-0.424
	Vitamin D (mcg/day)	-0.446
	Vitamin E (mg/day)	-0.419
	Folate (μg/day)	-0.19
	Fe (mg/day)	0.032
	Mg (mg/day)	-0.484
	Zn (mg/day)	-0.313
Others	Tea (g/day)	-0.536

## Sheet: 3
Supplementary Table 3. STROBE Checklist
Item		Recommendation	Section/ Exhibit
Title and abstract	1	(a) Indicate the study’s design with a commonly used term in the title or the abstract	Title
		(b) Provide in the abstract an informative and balanced summary of what was done and what was found	Abstract
Introduction
Background/rationale	2	Explain the scientific background and rationale for the investigation being reported	Introduction Para 1-3
Objectives	3	State specific objectives, including any prespecified hypotheses	Introduction Para 4-5
Methods
Study design	4	Present key elements of study design early in the paper	Fig1
Setting	5	Describe the setting, locations, and relevant dates, including periods of recruitment, exposure, follow-up, and data collection	Methods: 2.1 Paras 1
Participants	6	(a) Give the eligibility criteria, and the sources and methods of selection of participants. Describe methods of follow-up	Methods: 2.1 Paras 1, Fig 1
		(b) For matched studies, give matching criteria and number of exposed and unexposed	Methods: 2.3, Fig 1, Table 1
Variables	7	Clearly define all outcomes, exposures, predictors, potential confounders, and effect modifiers. Give diagnostic criteria, if applicable	Methods: 2.2 , Table S1, 3
Data sources/ measurement	8*	For each variable of interest, give sources of data and details of methods of assessment (measurement). Describe comparability of assessment methods if there is more than one group	Methods: 2.2 , Table S3
Bias	9	Describe any efforts to address potential sources of bias	Methods: 2.3 Para 2
Study size	10	Explain how the study size was arrived at	Fig1
Quantitative variables	11	Explain how quantitative variables were handled in the analyses. If applicable, describe which groupings were chosen and why	Methods: 2.2 Para 1, 3
Statistical methods	12	(a) Describe all statistical methods, including those used to control for confounding	Methods: 2.3
		(b) Describe any methods used to examine subgroups and interactions	Methods: 2.3 Para 2
		(c) Explain how missing data were addressed	Fig 1, Table 1
		(d) If applicable, explain how loss to follow-up was addressed	Methods: 2.2 Para 2
		(e) Describe any sensitivity analyses	Methods: 2.3 Para 2
Results
Participants	13*	(a) Report numbers of individuals at each stage of study—eg numbers potentially eligible, examined for eligibility, confirmed eligible, included in the study, completing follow-up, and analysed	Fig 1
		(b) Give reasons for non-participation at each stage	Fig1
		(c) Consider use of a flow diagram	Fig1
Descriptive data	14*	(a) Give characteristics of study participants (eg demographic, clinical, social) and information on exposures and potential confounders	Result: 3.1, Table 1
		(b) Indicate number of participants with missing data for each variable of interest	Fig 1, Table 1
		(c) Summarise follow-up time (eg, average and total amount)	Fig1
Outcome data	15*	Report numbers of outcome events or summary measures over time	Table 1, Table S3
Main results	16	(a) Give unadjusted estimates and, if applicable, confounder-adjusted estimates and their precision (eg, 95% confidence interval). Make clear which confounders were adjusted for and why they were included	Result: 3.2-3.5, Fig 2-3, Table 2-4,S4
		(b) Report category boundaries when continuous variables were categorized	Methods: 2.3 Para 1,3
		(c) If relevant, consider translating estimates of relative risk into absolute risk for a meaningful time period	Result: 3.2-3.5
Other analyses	17	Report other analyses done—eg analyses of subgroups and interactions, and sensitivity analyses	Result: 3.2-3.5
Discussion
Key results	18	Summarise key results with reference to study objectives	Discussion Para 1
Limitations	19	Discuss limitations of the study, taking into account sources of potential bias or imprecision. Discuss both direction and magnitude of any potential bias	Discussion Para 7
Interpretation	20	Give a cautious overall interpretation of results considering objectives, limitations, multiplicity of analyses, results from similar studies, and other relevant evidence	Discussion
Generalisability	21	Discuss the generalisability (external validity) of the study results	Discussion
Other information
Funding	22	Give the source of funding and the role of the funders for the present study and, if applicable, for the original study on which the present article is based	Declarations
*Give information separately for exposed and unexposed groups. Note: An Explanation and Elaboration article discusses each checklist item and gives methodological background and published examples of transparent reporting. The STROBE checklist is best used in conjunction with this article (freely available on the Web sites of PLoS Medicine at http://www.plosmedicine.org/, Annals of Internal Medic…

## Sheet: 4
Supplementary Table 4: Baseline Characteristics of Patients with Inflammatory Bowel Disease
Note: P values were determined based on the variable type. Specifically, Student’s t-test was used to assess differences in descriptive statistics for continuous variables, while Pearson’s chi-square test was applied for categorical variables. Abbreviations: BMI, body mass index; TDI, Townsend deprivation index; IBD, inflammatory bowel disease; CD, Crohn’s disease; UC, ulcerative colitis; WBC, wh…
Characteristic	Overall	Non-IBD	UC	CD	p-value
	N = 327,089	N = 324,722	N = 1,627	N = 740
Sex, n (%)					<0.001
Female	169,688 (52%)	168,540 (52%)	751 (46%)	397 (54%)
Male	157,401 (48%)	156,182 (48%)	876 (54%)	343 (46%)
Age, Mean (SD) or n (%)	56.341 (8.112)	56.336 (8.113)	57.182 (7.996)	56.868 (8.033)	<0.001
<60	188,418 (58%)	187,169 (58%)	843 (52%)	406 (55%)	<0.001
≥60	138,671 (42%)	137,553 (42%)	784 (48%)	334 (45%)
Race, n (%)
European	311,169 (95%)	308,901 (95%)	1,552 (95%)	716 (97%)
Mixed-race	1,893 (0.6%)	1,882 (0.6%)	9 (0.6%)	2 (0.3%)
Asian	5,734 (1.8%)	5,690 (1.8%)	31 (1.9%)	13 (1.8%)
African	4,649 (1.4%)	4,631 (1.4%)	14 (0.9%)	4 (0.5%)
Chinese	989 (0.3%)	983 (0.3%)	3 (0.2%)	3 (0.4%)
Others	2,655 (0.8%)	2,635 (0.8%)	18 (1.1%)	2 (0.3%)
Educational Score, Mean (SD)	13.555 (15.597)	13.546 (15.594)	14.472 (15.534)	15.535 (16.994)	<0.001
TDI, Mean (SD)	-1.440 (2.999)	-1.441 (2.998)	-1.283 (3.135)	-1.237 (3.093)	0.05
Smoking, n (%)					<0.001
Never	179,169 (55%)	178,113 (55%)	712 (44%)	344 (46%)
Previous	114,591 (35%)	113,556 (35%)	752 (46%)	283 (38%)
Current	33,329 (10%)	33,053 (10%)	163 (10%)	113 (15%)
Drinking, n (%)					0.056
Never	12,814 (3.9%)	12,697 (3.9%)	78 (4.8%)	39 (5.3%)
Previous	11,149 (3.4%)	11,057 (3.4%)	61 (3.7%)	31 (4.2%)
Current	303,126 (93%)	300,968 (93%)	1,488 (91%)	670 (91%)
BMI, Mean (SD) Kg/m2 or n (%)	27.313 (4.684)	27.312 (4.683)	27.573 (4.646)	27.502 (4.936)	0.016
<25	109,669 (34%)	108,922 (34%)	498 (31%)	249 (34%)	0.044
25~30	140,721 (43%)	139,694 (43%)	729 (45%)	298 (40%)
≥30	76,699 (23%)	76,106 (23%)	400 (25%)	193 (26%)
MET, Mean (SD)	12,312.423 (14,180.617)	12,313.688 (14,181.577)	12,643.475 (14,609.595)	11,029.447 (12,673.084)	0.022
TyG, Mean (SD) or n (%)	8.708 (0.568)	8.707 (0.568)	8.783 (0.558)	8.768 (0.586)	<0.001
G1	83,309 (25%)	82,805 (26%)	339 (21%)	165 (22%)	<0.001
G2	81,708 (25%)	81,161 (25%)	383 (24%)	164 (22%)
G3	81,251 (25%)	80,597 (25%)	461 (28%)	193 (26%)
G4	80,820 (25%)	80,158 (25%)	444 (27%)	218 (29%)
PRS for UC, Mean (SD)	0.128 (0.989)	0.124 (0.988)	0.665 (1.007)	0.510 (1.029)	<0.001
PRS for CD, Mean (SD)	-0.095 (0.903)	-0.098 (0.903)	0.195 (0.914)	0.406 (0.980)	<0.001
E-DII, Mean (SD)	0.348 (16.043)	0.349 (16.099)	0.172 (0.945)	0.319 (0.944)	0.09
missing	181618	180259	943	416
Hypertension, n (%)	93,956 (29%)	92,951 (29%)	695 (43%)	310 (42%)	<0.001
Diabetes, n (%)	24,414 (7.5%)	24,101 (7.4%)	215 (13%)	98 (13%)	<0.001
CAD, n (%)	36,053 (11%)	35,634 (11%)	299 (18%)	120 (16%)	<0.001
Cancer, n (%)	59,608 (18%)	59,018 (18%)	403 (25%)	187 (25%)	<0.001
White blood cell count, Mean (SD), 10^9 cells/Litre	6.855 (2.040)	6.853 (2.040)	7.196 (1.923)	7.252 (2.119)	<0.001
missing	7995	7938	36	21
Mean corpuscular haemoglobin, Mean (SD), picograms	31.481 (1.892)	31.482 (1.891)	31.434 (1.935)	31.133 (2.223)	<0.001
missing	7993	7936	36	21
Neutrophill count, Mean (SD), 10^9 cells/Litre	4.204 (1.398)	4.202 (1.397)	4.514 (1.485)	4.633 (1.693)	<0.001
missing	8566	8502	41	23
Reticulocyte percentage, Mean (SD), percent	1.345 (0.888)	1.344 (0.890)	1.371 (0.639)	1.402 (0.565)	<0.001
missing	13326	13222	69	35
High light scatter reticulocyte percentage, Mean (SD), percent	0.399 (0.345)	0.399 (0.346)	0.411 (0.214)	0.427 (0.219)	<0.001
missing	13325	13221	69	35
C-reactive protein, Mean (SD), mg/L	2.492 (4.175)	2.483 (4.159)	3.179 (4.718)	4.878 (7.752)	<0.001
missing	702	695	4	3
Glucose, Mean (SD), mmol/L	5.109 (1.210)	5.108 (1.208)	5.195 (1.346)	5.194 (1.627)	0.12
HDL cholesterol, Mean (SD), mmol/L	1.448 (0.382)	1.449 (0.382)	1.407 (0.372)	1.389 (0.393)	<0.001
missing	77	76	1	0
Total bilirubin, Mean (SD), umol/L	9.207 (4.428)	9.208 (4.428)	9.152 (4.425)	8.704 (4.541)	<0.001
missing	1252	1248	2	2

## Sheet: 5
Supplementary Table 5: Baseline Characteristics of Participants Stratified by TyG Quartiles
Note: P-values were determined based on the type of variable. Specifically, descriptive statistics for continuous variables were evaluated using the Student's t-test, while categorical variables were assessed using Pearson's chi-square test. Abbreviations: BMI, body mass index; TDI, Townsend Deprivation Index; IBD, inflammatory bowel disease; CD, Crohn’s disease; UC, ulcerative colitis; WBC, whit…
Characteristic	Overall	Q1	Q2	Q3	Q4	p-value
	N = 327,088	N = 83,309	N = 81,708	N = 81,251	N = 80,820
Sex, n (%)						<0.001
Female	169,688 (52%)	54,840 (66%)	46,175 (57%)	38,806 (48%)	29,867 (37%)
Male	157,400 (48%)	28,469 (34%)	35,533 (43%)	42,445 (52%)	50,953 (63%)
Age, Mean (SD) or n (%)	56.341 (8.112)	54.136 (8.311)	56.591 (8.042)	57.369 (7.844)	57.329 (7.797)	<0.001
<60	188,418 (58%)	56,934 (68%)	46,171 (57%)	42,588 (52%)	42,725 (53%)	<0.001
≥60	138,670 (42%)	26,375 (32%)	35,537 (43%)	38,663 (48%)	38,095 (47%)
Race, n (%)						<0.001
European	311,168 (95%)	78,232 (94%)	78,033 (96%)	77,768 (96%)	77,135 (95%)
Mixed-race	1,893 (0.6%)	646 (0.8%)	455 (0.6%)	388 (0.5%)	404 (0.5%)
Asian	5,734 (1.8%)	1,064 (1.3%)	1,262 (1.5%)	1,530 (1.9%)	1,878 (2.3%)
African	4,649 (1.4%)	2,388 (2.9%)	1,088 (1.3%)	691 (0.9%)	482 (0.6%)
Chinese	989 (0.3%)	262 (0.3%)	249 (0.3%)	223 (0.3%)	255 (0.3%)
Others	2,655 (0.8%)	717 (0.9%)	621 (0.8%)	651 (0.8%)	666 (0.8%)
Educational Score, Mean (SD)	13.555 (15.597)	12.200 (14.678)	12.967 (15.104)	13.826 (15.721)	15.273 (16.677)	<0.001
TDI, Mean (SD)	-1.440 (2.999)	-1.458 (3.005)	-1.513 (2.956)	-1.483 (2.977)	-1.305 (3.055)	<0.001
Smoking, n (%)						<0.001
Never	179,168 (55%)	50,135 (60%)	46,120 (56%)	43,302 (53%)	39,611 (49%)
Previous	114,591 (35%)	26,309 (32%)	27,767 (34%)	29,430 (36%)	31,085 (38%)
Current	33,329 (10%)	6,865 (8.2%)	7,821 (9.6%)	8,519 (10%)	10,124 (13%)
Drinking, n (%)						<0.001
Never	12,814 (3.9%)	2,955 (3.5%)	3,127 (3.8%)	3,248 (4.0%)	3,484 (4.3%)
Previous	11,149 (3.4%)	2,610 (3.1%)	2,602 (3.2%)	2,785 (3.4%)	3,152 (3.9%)
Current	303,125 (93%)	77,744 (93%)	75,979 (93%)	75,218 (93%)	74,184 (92%)
BMI, Mean (SD) Kg/m2 or n (%)	27.313 (4.684)	25.085 (3.924)	26.760 (4.409)	28.037 (4.567)	29.443 (4.669)	<0.001
<25	109,668 (34%)	46,222 (55%)	30,966 (38%)	20,721 (26%)	11,759 (15%)	<0.001
25~30	140,721 (43%)	28,863 (35%)	35,489 (43%)	38,558 (47%)	37,811 (47%)
≥30	76,699 (23%)	8,224 (9.9%)	15,253 (19%)	21,972 (27%)	31,250 (39%)
MET, Mean (SD)	12,312.393 (14,180.628)	13,354.114 (14,340.299)	12,583.699 (14,226.707)	12,054.832 (14,025.925)	11,223.236 (14,036.417)	<0.001
TyG, Mean (SD)	8.708 (0.568)	8.025 (0.223)	8.499 (0.106)	8.870 (0.113)	9.459 (0.340)	<0.001
PRS for UC, Mean (SD)	0.128 (0.989)	0.134 (0.991)	0.132 (0.989)	0.123 (0.984)	0.120 (0.991)	0.02
PRS for CD, Mean (SD)	-0.095 (0.903)	-0.105 (0.905)	-0.092 (0.905)	-0.098 (0.901)	-0.087 (0.902)	<0.001
DII-E, Mean (SD)	0.348 (16.043)	0.306 (16.308)	0.381 (21.488)	0.353 (12.289)	0.357 (11.477)	<0.001
missing	181617	43715	44505	45659	47738
Hypertension, n (%)	93,956 (29%)	15,374 (18%)	21,168 (26%)	25,907 (32%)	31,507 (39%)	<0.001
Diabetes, n (%)	24,413 (7.5%)	1,894 (2.3%)	3,313 (4.1%)	5,629 (6.9%)	13,577 (17%)	<0.001
CAD, n (%)	36,053 (11%)	5,873 (7.0%)	7,922 (9.7%)	9,693 (12%)	12,565 (16%)	<0.001
Cancer, n (%)	59,608 (18%)	12,978 (16%)	14,626 (18%)	15,834 (19%)	16,170 (20%)	<0.001
White blood cell count, Mean (SD), 10^9 cells/Litre	6.855 (2.040)	6.353 (1.831)	6.752 (1.967)	7.002 (1.991)	7.329 (2.227)	<0.001
missing	7995	2193	2020	1890	1892
Mean corpuscular haemoglobin, Mean (SD), picograms	31.481 (1.892)	31.499 (1.951)	31.484 (1.897)	31.451 (1.840)	31.490 (1.878)	<0.001
missing	7993	2193	2020	1888	1892
Neutrophill count, Mean (SD), 10^9 cells/Litre	4.204 (1.398)	3.893 (1.349)	4.149 (1.375)	4.297 (1.391)	4.486 (1.410)	<0.001
missing	8566	2320	2166	2037	2043
Reticulocyte percentage, Mean (SD), percent	1.345 (0.888)	1.154 (0.767)	1.271 (0.833)	1.385 (0.823)	1.574 (1.052)	<0.001
missing	13326	3561	3402	3165	3198
High light scatter reticulocyte percentage, Mean (SD), percent	0.399 (0.345)	0.324 (0.218)	0.369 (0.262)	0.416 (0.359)	0.490 (0.466)	<0.001
missing	13325	3561	3402	3164	3198
C-reactive protein, Mean (SD), mg/L	2.492 (4.175)	1.881 (4.057)	2.385 (4.269)	2.707 (4.259)	3.012 (4.027)	<0.001
missing	702	193	169	120	220
Glucose, Mean (SD), mmol/L	5.109 (1.210)	4.727 (0.556)	4.929 (0.608)	5.070 (0.783)	5.724 (2.014)	<0.001
HDL cholesterol, Mean (SD), mmol/L	1.448 (0.382)	1.677 (0.395)	1.518 (0.359)	1.378 (0.318)	1.213 (0.279)	<0.001
missing	77	35	11	14	17
Total bilirubin, Mean (SD), umol/L	9.207 (4.428)	9.686 (4.708)	9.295 (4.472)	9.075 (4.308)	8.756 (4.144)	<0.001
missing	1252	327	263	275	387
IBD subtypes, n (%)						<0.001
Non-IBD	324,721 (99%)	82,805 (99%)	81,161 (99%)	80,597 (99%)	80,158 (99%)
UC	1,627 (0.5%)	339 (0.4%)	383 (0.5%)	461 (0.6%)	444 (0.5%)
CD	740 (0.2%)	165 (0.2%)	164 (0.2%)	193 (0.2%)	218 (0.3%)

## Sheet: 6
Supplementary Table 6. Sensitivity Analysis Results Adjusted for the Energy-Adjusted Dietary Inflammatory Index
Note: The model was adjusted for sex, age, race, Townsend deprivation index, education score, smoking, alcohol consumption, BMI, MET, hypertension, diabetes, coronary heart disease, malignancy, polygenic risk score for UC, polygenic risk score for CD, and the energy-adjusted dietary inflammatory index (DII-E). TyG was categorized into quartiles, with effect sizes representing comparisons with the…
		HR 95%CI	P
UC	Continuous	1.137(1.047~1.235)	0.002
	G1	Ref.
	G2	1.072(0.938~1.226)	0.308
	G3	1.246(1.091~1.422)	0.001
	G4	1.168(1.017~1.340)	0.027
CD	Continuous	1.141(1.008~1.291)	0.037
	G1	Ref.
	G2	1.006(0.826~1.226)	0.950
	G3	1.131(0.928~1.379)	0.221
	G4	1.286(1.053~1.570)	0.014

## Sheet: 7
Supplementary Table 7. Sensitivity Analysis Results Excluding Participants with Early-Onset Diseases During Follow-Up
Note: Model 1 was adjusted for sex, age, race, Townsend deprivation index, and education score. Model 2 was further adjusted for smoking, alcohol consumption, BMI, and MET based on Model 1. Model 3 was additionally adjusted for hypertension, diabetes, coronary heart disease, malignancy, polygenic risk score for UC, and polygenic risk score for CD based on Model 2. TyG was categorized into quartil…
			Continuous		G1	G2		G3		G4		P for trend
			HR 95%CI	P		HR 95%CI	P	HR 95%CI	P	HR 95%CI	P
Exclusion of patients diagnosed within 1 year after baseline	UC	Model1	1.167(1.077~1.264)	<0.001	Ref.	1.048(0.916~1.200)	0.492	1.225(1.075~1.396)	0.002	1.198(1.049~1.368)	0.008	0.001
		Model2	1.146(1.052~1.248)	0.002	Ref.	1.050(0.916~1.204)	0.483	1.219(1.065~1.395)	0.004	1.167(1.014~1.343)	0.031	0.008
		Model3	1.123(1.031~1.223)	0.008	Ref.	1.063(0.926~1.220)	0.385	1.227(1.071~1.406)	0.003	1.143(0.992~1.317)	0.065	0.021
	CD	Model1	1.183(1.047~1.336)	0.007	Ref.	0.975(0.795~1.196)	0.808	1.121(0.918~1.368)	0.264	1.314(1.080~1.598)	0.006	0.002
		Model2	1.183(1.047~1.337)	0.007	Ref.	0.981(0.799~1.203)	0.850	1.127(0.923~1.377)	0.239	1.315(1.081~1.601)	0.006	0.002
		Model3	1.157(1.023~1.307)	0.020	Ref.	0.968(0.789~1.188)	0.758	1.100(0.901~1.344)	0.349	1.273(1.046~1.550)	0.016	0.006
Exclusion of patients diagnosed within 3 year after baseline	UC	Model1	1.210(1.109~1.319)	<0.001	Ref.	1.022(0.881~1.187)	0.771	1.261(1.093~1.455)	0.001	1.264(1.095~1.460)	0.001	<0.001
		Model2	1.184(1.079~1.299)	<0.001	Ref.	1.020(0.877~1.187)	0.794	1.252(1.080~1.451)	0.003	1.228(1.053~1.431)	0.009	0.001
		Model3	1.158(1.055~1.270)	0.002	Ref.	1.037(0.890~1.208)	0.643	1.260(1.086~1.463)	0.002	1.203(1.031~1.405)	0.019	0.003
	CD	Model1	1.178(1.046~1.326)	0.007	Ref.	1.000(0.820~1.219)	0.999	1.128(0.929~1.371)	0.223	1.334(1.102~1.614)	0.003	0.001
		Model2	1.178(1.046~1.326)	0.007	Ref.	1.005(0.824~1.226)	0.959	1.135(0.934~1.379)	0.202	1.336(1.103~1.617)	0.003	0.001
		Model3	1.147(1.018~1.292)	0.024	Ref.	0.993(0.814~1.211)	0.942	1.108(0.911~1.346)	0.304	1.287(1.063~1.559)	0.010	0.004
Exclusion of patients with IBD at the first time of follow-up	UC	Model1	1.208(1.106~1.321)	<0.001	Ref.	1.065(0.914~1.240)	0.422	1.283(1.108~1.487)	0.001	1.262(1.087~1.464)	0.002	<0.001
		Model2	1.177(1.070~1.295)	0.001	Ref.	1.060(0.908~1.238)	0.460	1.268(1.090~1.476)	0.002	1.215(1.038~1.423)	0.015	0.003
		Model3	1.148(1.044~1.263)	0.004	Ref.	1.078(0.922~1.260)	0.346	1.273(1.093~1.484)	0.002	1.188(1.013~1.393)	0.035	0.010
	CD	Model1	1.207(1.075~1.354)	0.001	Ref.	1.006(0.828~1.223)	0.949	1.151(0.951~1.393)	0.148	1.375(1.141~1.658)	0.001	<0.001
		Model2	1.206(1.075~1.354)	0.001	Ref.	1.012(0.832~1.230)	0.907	1.158(0.957~1.402)	0.132	1.377(1.142~1.660)	0.001	<0.001
		Model3	1.174(1.046~1.319)	0.007	Ref.	0.998(0.821~1.214)	0.988	1.129(0.933~1.368)	0.213	1.326(1.099~1.599)	0.003	0.001

## Sheet: 8
Supplementary Table 8. Sensitivity Analysis Results Excluding Participants with Coronary Heart Disease and Malignancy
Note: Model 1 was adjusted for sex, age, race, Townsend deprivation index, and education score. Model 2 was further adjusted for smoking, alcohol consumption, BMI, and MET based on Model 1. Model 3 was additionally adjusted for hypertension, diabetes, coronary heart disease, malignancy, polygenic risk score for UC, and polygenic risk score for CD based on Model 2. TyG was categorized into quartil…
		Continuous		G1	G2		G3		G4		P for trend
		HR 95%CI	P		HR 95%CI	P	HR 95%CI	P	HR 95%CI	P
UC	Model1	1.223(1.108~1.350)	<0.001	Ref.	1.163(0.988~1.369)	0.070	1.394(1.188~1.635)	<0.001	1.295(1.098~1.528)	0.002	<0.001
	Model2	1.222(1.099~1.358)	<0.001	Ref.	1.171(0.993~1.382)	0.061	1.392(1.181~1.642)	<0.001	1.288(1.081~1.535)	0.005	0.001
	Model3	1.210(1.088~1.345)	<0.001	Ref.	1.177(0.996~1.391)	0.055	1.401(1.186~1.654)	<0.001	1.272(1.066~1.518)	0.008	0.002
CD	Model1	1.305(1.130~1.508)	<0.001	Ref.	1.033(0.811~1.315)	0.795	1.233(0.973~1.563)	0.083	1.551(1.229~1.956)	<0.001	<0.001
	Model2	1.262(1.081~1.473)	0.003	Ref.	1.022(0.801~1.304)	0.862	1.199(0.939~1.531)	0.145	1.490(1.164~1.907)	0.002	0.001
	Model3	1.223(1.048~1.428)	0.011	Ref.	1.015(0.795~1.297)	0.903	1.181(0.924~1.509)	0.184	1.433(1.119~1.835)	0.004	0.002

## Sheet: 9
Supplementary Table 9. Sensitivity Analysis Results Using Multiple Imputation for Missing Covariates
Note: Model 1 was adjusted for sex, age, race, Townsend deprivation index, and education score. Model 2 was further adjusted for smoking, alcohol consumption, BMI, and MET based on Model 1. Model 3 was additionally adjusted for hypertension, diabetes, coronary heart disease, malignancy, polygenic risk score for UC, and polygenic risk score for CD based on Model 2. TyG was categorized into quartil…
		Continuous		G1	G2		G3		G4		P for trend
		HR 95%CI	P		HR 95%CI	P	HR 95%CI	P	HR 95%CI	P
UC	Model1	1.162 (1.076 ~ 1.255)	<0.001	Ref.	1.061 (0.927 ~ 1.214)	0.389	1.218 (1.060 ~ 1.400)	0.005	1.201 (1.042 ~ 1.385)	0.012	<0.001
	Model2	1.163 (1.072 ~ 1.263)	<0.001	Ref.	1.066 (0.930 ~ 1.223)	0.357	1.225 (1.061 ~ 1.414)	0.006	1.203 (1.034 ~ 1.398)	0.016	0.001
	Model3	1.143 (1.054 ~ 1.239)	0.001	Ref.	1.074 (0.937 ~ 1.233)	0.306	1.232 (1.066 ~ 1.424)	0.005	1.186 (1.019 ~ 1.380)	0.027	0.003
CD	Model1	1.218 (1.070 ~ 1.387)	0.003	Ref.	1.085 (0.897 ~ 1.311)	0.401	1.242 (1.022 ~ 1.510)	0.030	1.437 (1.185 ~ 1.741)	<0.001	<0.001
	Model2	1.198 (1.039 ~ 1.380)	0.013	Ref.	1.079 (0.893 ~ 1.304)	0.431	1.233 (1.008 ~ 1.510)	0.042	1.413 (1.150 ~ 1.737)	0.001	0.002
	Model3	1.166 (1.013 ~ 1.342)	0.032	Ref.	1.076 (0.890 ~ 1.300)	0.450	1.226 (1.002 ~ 1.500)	0.048	1.371 (1.116 ~ 1.683)	0.003	0.007
